# Supplementary material for: HBV and HCV Co-Infection in Chinese Newly Diagnosed HIV+ Subjects in 2015 and 2023: A Cross-Sectional Study
Source: Pathogens. 2024 Apr 29;13(5):367. doi: 10.3390/pathogens13050367 (PMC11124262; doi:10.3390/pathogens13050367)
Supplement: Supplementary file 1 [file pathogens-13-00367-s001.zip]

Archive with 1 entries (1 files):
- pathogens-2936966-supplementary.pdf
